# Supplementary material for: Unsupervised Clustering of Cell Populations in Germinal Centers Using Multiplexed Immunofluorescence
Source: Biology (Basel). 2025 May 11;14(5):530. doi: 10.3390/biology14050530 (PMC12108741; doi:10.3390/biology14050530)
Supplement: Supplementary file 1 [file biology-14-00530-s001.zip]

Archive with 1 entries (1 files):
- biology-3529544-supplementary.pdf
